# Supplementary material for: Metarhizium mendonceae sp. nov.: An important biological control agent for insect pests
Source: PLoS One. 2025 Feb 10;20(2):e0310548. doi: 10.1371/journal.pone.0310548 (PMC11809916; doi:10.1371/journal.pone.0310548)
Supplement: S1 Table — Summary of polymorphic sites found within sequences of the Β-TUB, TEF1-α, RPB1, and RPB2 gene regions for all known Metarhizium species in the PARB clade, including Metarhizium mendonceae, which was described in this study. Polymorphic nucleotides unique to M. mendonceae are highlighted in bold. (XLSX) [file pone.0310548.s005.xlsx]

## Sheet: Sheet1
	β-TUB																					RPB1																	RPB2
Species	5	23	33	76	100	130	207	237	239	241	242	250	265	351	352	354	355	361	370	397	403	420	495	513	535	549	630	690	783	786	828	846	885	906	942	945	1020	1032	1055	1064	1091	1094	1097	1109	1118	1163	1172	1190	1220
M. mendoncearum URM 8139	T	C	G	T	T	C	A	T	T	A	G	C	C	C	C	G	T	C	T	C	T	T	C	G	A	C	T	A	T	C	T	T	T	T	T	C	A	A	C	G	G	G	T	T	T	T	G	C	T
M. mendoncearum URM 8140	T	C	G	T	T	C	A	T	T	A	G	C	C	C	C	G	T	C	T	C	T	T	C	G	A	C	T	A	T	C	T	T	T	T	T	C	A	A	C	G	G	G	T	T	T	T	G	C	T
M. mendoncearum URM 8141	T	C	G	T	T	C	A	T	T	A	G	C	C	C	C	G	T	C	T	C	T	T	C	G	A	C	T	A	T	C	T	T	T	T	T	C	A	A	C	G	G	G	T	T	T	T	G	C	T
M. mendoncearum URM 8142	T	C	G	T	T	C	A	T	T	A	G	C	C	C	C	G	T	C	T	C	T	T	C	G	A	C	T	A	T	C	T	T	T	T	T	C	A	A	C	G	G	G	T	T	T	T	G	C	T
M. mendoncearum URM 8143	T	C	G	T	T	C	A	T	T	A	G	C	C	C	C	G	T	C	T	C	T	T	C	G	A	C	T	A	T	C	T	T	T	T	T	C	A	A	C	G	G	G	T	T	T	T	G	C	T
M. mendoncearum URM 8144	T	C	G	T	T	C	A	T	T	A	G	C	C	C	C	G	T	C	T	C	T	T	C	G	A	C	T	A	T	C	T	T	T	T	T	C	A	A	C	G	G	G	T	T	T	T	G	C	T
M. anisopliae ARSEF 7450	C	C	G	C	T	T	A	T	G	A	G	T	C	C	C	G	T	T	T	C	T	A	C	G	A	C	T	A	T	C	T	T	T	T	T	C	A	A	T	G	A	G	T	T	T	T	G	C	T
M. anisopliae ARSEF 7487	C	C	G	C	T	T	A	T	G	A	G	T	C	C	C	G	T	T	T	C	T	-	-	-	-	-	-	-	-	-	-	-	-	-	-	-	-	-	T	G	A	G	T	T	T	T	G	C	T
M. humberi IP 151	-	-	-	-	-	-	-	-	-	-	-	-	-	T	G	T	C	C	C	T	C	-	-	-	-	-	-	-	-	-	-	-	-	-	-	-	-	-	T	A	A	A	T	T	G	T	G	C	T
M. humberi IP 46	-	-	-	-	-	-	-	-	-	-	-	-	-	-	-	-	-	-	-	-	-	-	-	-	-	-	-	-	-	-	-	-	-	-	-	-	-	-	T	G	A	G	C	T	T	T	G	C	T
M. pinghaense ARSEF 4342	C	C	G	T	T	C	G	T	G	G	G	A	C	C	C	G	T	C	T	T	T	T	C	G	A	C	T	A	T	C	T	T	T	T	C	C	A	A	T	A	A	A	T	T	T	G	A	C	C
M. pinghaense CBS 257 90	C	C	G	T	T	C	G	T	G	G	G	A	C	C	C	G	T	C	T	T	T	T	C	G	A	C	T	A	T	C	T	T	T	T	C	T	A	A	T	A	A	A	T	T	T	T	G	C	T
M. robertsii ARSEF 727	C	T	A	T	T	C	G	A	G	G	A	A	T	C	C	G	T	C	T	T	T	-	-	-	-	-	-	-	-	-	-	-	-	-	-	-	-	-	T	G	A	G	T	C	T	T	G	C	T
M. robertsii ARSEF 7501	C	T	A	T	T	C	G	A	G	G	A	A	T	C	C	G	T	C	T	T	T	T	T	G	A	C	T	G	T	T	T	C	T	T	C	C	A	A	T	A	A	A	T	T	T	T	G	T	C
M. brunneum ARSEF 4179	-	-	-	-	-	-	-	-	-	-	-	-	-	-	-	-	-	-	-	-	-	T	C	A	G	T	C	A	C	C	C	T	A	T	C	C	G	G	T	G	A	G	T	T	T	T	G	C	T
M. brunneum ARSEF 2107	C	T	A	T	C	C	G	T	G	G	G	A	C	C	C	G	T	C	T	T	T	T	C	A	G	T	T	A	C	C	C	T	A	C	C	C	G	G	T	G	A	G	T	T	T	T	G	C	T
[truncated: 56 more columns]
